# Supplementary material for: TNFSF13 insufficiency disrupts human colonic epithelial cell growth and associated B cell dynamics
Source: J Clin Invest. 2026 Apr 1;136(7):e186032. doi: 10.1172/JCI186032 (PMC13038214; doi:10.1172/JCI186032)
Supplement: Supporting data values [file jci-136-186032-s269.xlsx]

## Sheet: Figure 1A
	Control			VEO-IBD			Variant
TNFSF13	29.2206	28.5682	27.1261	33.221	32.9131	33.7599	4.41878	5.00047	5.16375

## Sheet: Figure 1E
	Control				VEO-IBD				Variant
<3000μm2	19.3	20.5	19.7	19.3	5.5	6.4	7.8	7.7	20.4	21.4	19.3	19
3000-10000μm2	2.1	2.5	2.2	2.3	0.5	0.9	0.5	0.6	3.1	2.2	3.1	3.4
>10000μm2	0.2	0.5	0.2	0.4	0.1	0.1	0.2	0.1	1.5	1.7	1.6	1.7

## Sheet: Figure 1H
Left
	WT			Variant
	24.78	21.54	23.76	30.9	26.32	29
Right
	WT			Variant
	2871.52	2996.24	2681.48	5345.01	6151.47	5198.56

## Sheet: Figure 1I
	IgG			nTNFSF13
Control	4.5	2.6	3	5	5	5.1

## Sheet: Figure 1J
	IgG			nTNFSF13
WT	13	14	15.3	17.8	16.7	17.8

## Sheet: Figure 2A
	Control			VEO-IBD			Variant
DAPI-FAS+	29.8	66.6	61.5	82.8	59.4	66.6	27.8	40.9	46.1
DAPI-HVEM+	23.4	40.6	43.9	55.1	39.8	54.9	53.9	38.2	44.7

## Sheet: Figure 2B
	WT			Variant
DAPI-FAS+	93.8	92.6	92.2	44.4	38.7	41.3
DAPI-HVEM+	37.2	41.3	40	24.1	21.5	37.3

## Sheet: Figure 2G
Left
		IgG			nFAS
	Control	3.4	3.8	3.5	5.1	5.9	7.1
Right
		IgG			nFAS
	WT	16.1	15.7	16.2	18.3	19.2	19.4

## Sheet: Figure 2H
Left		IgG			rhFASL
	Control	5.4	3.6	6.3	2.4	2.7	1.8
Right		IgG			rhFASL
	WT	14.6	12	13.6	10.5	10.2	10.6

## Sheet: Figure 3E
	Control			VEO-IBD			Variant
ALDO B	1.23614	0.708893	1.14117	1.38109	1.70213	2.25805	34.2475	27.9268	27.3786

[truncated: 44 more sheets: Figure 4A, Figure 4B, Figure 4C, Figure 4D, Figure 4F, Figure 4G, Figure 4H, Figure 6B, Figure 6C, Figure 6D, Figure 6E, Figure 6F, Figure 6G, Figure 6H, Figure 6I, Figure 6J, Figure 6K, Figure 6L, Figure 6M, Figure S1D …]
